# Supplementary material for: Cognitive Decline following Radiotherapy of Head and Neck Cancer: Systematic Review and Meta-Analysis of MRI Correlates
Source: Cancers (Basel). 2021 Dec 8;13(24):6191. doi: 10.3390/cancers13246191 (PMC8699377; doi:10.3390/cancers13246191)
Supplement: Supplementary file 1 [file cancers-13-06191-s001.zip]

Archive with 1 entries (1 files):
- cancers-1388573-supplementary.pdf
